# Supplementary material for: Identification of Resistance Genes and Response to Arsenic in Rhodococcus aetherivorans BCP1
Source: Front Microbiol. 2019 May 7;10:888. doi: 10.3389/fmicb.2019.00888 (PMC6514093; doi:10.3389/fmicb.2019.00888)
Supplement: Supplementary file 2 [file Data_Sheet_2.xlsx]

## Sheet: Sequence Data
Table S3. Conservation of the MAs(III)-responsive aminoacid motif in Actinobacteria ArsR/ArsR* encoded by genes associated to arsI(a)
Gene ID(b)	Genome	Gene cluster	Sp200_ArsR amino acid residues (c,d)
			[98]	[99]	[100]			[101]	[102]		[103]	[104]	[105]
ADV53698.1 (Sp200_ArsR)	Shewanella putrefaciens 200		Q	D	Q	-	-	C	C	-	S	G	Q
2616456466	Actinoalloteichus hymeniacidonis DSM 45092	arsI-arsR-acr3-arsC	V	P	A	A	P	A	T	-	A	P	A
2511915235	Amycolatopsis mediterranei ATCC 13685	arsI-arsR-acr3-arsC-arsR-arsM	V	P	G	-	-	D	A	V	V	P	A
2555783959	Amycolatopsis mediterranei RB	arsI-arsR-acr3-arsC-arsR-arsM	V	P	G	-	-	D	A	V	V	P	A
2517212394	Amycolatopsis mediterranei S699	arsI-arsR-acr3-arsC-arsR-arsM	V	P	G	-	-	D	A	V	V	P	A
648074424	Amycolatopsis mediterranei U32	arsI-arsR-acr3-arsC-arsR-arsM	V	P	G	-	-	D	A	V	V	P	A
2512715808	Blastococcus saxobsidens DD2	arsI-arsR-acr3-arsC	D	T	A	-	-	V	P	-	-	-	A
638100070	Frankia alni ACN14a	arsC-glpF-arsI-arsR	R	P	E			N	G	-	-	-	-
637879659	Frankia sp. CcI3	arsC-glpF-arsI-arsR	-	-	-	-	-	-	-	-	-	-	-
641239490	Frankia sp. EAN1pec	arsC-glpF-arsI-arsR	S	P	P	-	-	-	-	-	-	-	-
649753609	Frankia sp. EuI1c	arsC-glpF-arsI-arsR	T	P	T	-	V	S	A	S	E	A	A
2506865075	Frankia symbiont of Datisca glomerata	arsC-glpF-arsI-arsR	A	P	P	-	-	-	-	-	-	-	R
646392316	Gordonia bronchialis DSM 43247	arsR*-arsI-arsC3-arsC2-arsC1-acr3-arsR	S	A	T	T	G	.	.	-	-	-	-
646394145	Gordonia bronchialis DSM 43247	arsR*-arsI	S	A	I	T	G	.	.	-	-	-	-
2512748796	Gordonia polyisoprenivorans VH2 DSM 44266	arsR*-arsI	G	A	S	T	G	.	.	-	-	-	-
2523342046	Gordonia sp. KTR9	arsR*-acr3-arsC-duf222-arsI-arsR	S	A	T	T	G	.	.	-	-	-	-
2523346313	Gordonia sp. KTR9	arsR*-arsI-arsC3-arsC2-arsC1-acr3-arsR	S	A	T	T	G	.	.	-	-	-	-
650867682	Hoyosella subflava DQS3-9A1	arsR*-arsI	D	P	N	-	-	.	.	-	-	-	G
2566154620	Kutzneria albida DSM 43870	arsI-arsR-arsC3-arsC	E	P	V	-	-	T	A	-	-	-	-
644992862	Kytococcus sedentarius 541	arsR-arsi-arsC3-arsC-arsO	S	P	E			S	R	-	-	H	E
641580299	Mycobacterium abscessus ATCC 19977	arsR*-arsI-acr3-arsC	D	P	N	-	-	.	.	-	-	-	R
2562500407	Mycobacterium abscessus bolletii 50594	arsR*-arsI-acr3-arsC	D	P	N	-	-	.	.	-	-	-	R
2597901088	Mycobacterium abscessus bolletii INCQS 00594	arsR*-arsI-acr3-arsC	D	P	N	-	-	.	.	-	-	-	R
651026125	Mycobacterium africanum GM041182	arsR*-arsI-arsR-arsC	N	P	N	-	-	.	.	-	-	-	A
637140017	Mycobacterium bovis AF2122/97	arsR*-arsI-arsR-arsC	N	P	N	-	-	.	.	-	-	-	A
2540804846	Mycobacterium bovis BCG Korea 1168P	arsR*-arsI-arsR-arsC	N	P	N	-	-	.	.	-	-	-	A
2511812268	Mycobacterium bovis BCG Mexico	arsR*-arsI-arsR-arsC	N	P	N	-	-	.	.	-	-	-	A
2620700692	Mycobacterium bovis BCG Moreau RDJ	arsR*-arsI-arsR-arsC	N	P	N	-	-	.	.	-	-	-	A
639831582	Mycobacterium bovis BCG str. Pasteur 1173P2	arsR*-arsI-arsR-arsC	N	P	N	-	-	.	.	-	-	-	A
643735490	Mycobacterium bovis BCG str. Tokyo 172	arsR*-arsI-arsR-arsC	N	P	N	-	-	.	.	-	-	-	A
651040005	Mycobacterium canettii CIPT 140010059	arsR*-arsI-arsR-arsC	N	P	N	-	-	.	.	-	-	-	A
2541570840	Mycobacterium canettii CIPT 140070008	arsR*-arsI-arsR-arsC	N	P	N	-	-	.	.	-	-	-	A
2522007352	Mycobacterium indicus pranii MTCC 9506	arsR-arsC-arsI	G	A	G	-	-	.	R	-	-	-	S
2519500096	Mycobacterium intracellulare ATCC 13950	arsR-arsC-arsI	G	A	G	-	-	.	G	-	-	-	S
2512768653	Mycobacterium intracellulare MOTT-02	arsR-arsC-arsI	G	A	G	-	-	.	G	-	-	-	S
2512740355	Mycobacterium intracellulare MOTT-64	arsR-arsC-arsI	G	A	G	-	-	.	R	-	-	-	S
2563577157	Mycobacterium kansasii ATCC 12478	arsR*-arsI	D	P	R	-	-	.	.	-	-	-	S
2563568383	Mycobacterium liflandii 128FXT	arsR*-arsI-arsR-acr3-arsC	S	P	D	-	-	.	.	-	-	-	T
641717332	Mycobacterium marinum M	arsR*-arsI-arsR-acr3-arsC	S	P	D	-	-	.	.	-	-	-	T
2507117836	Mycobacterium smegmatis JS623	arsR*-arsI-glpf-arsC	D	P	N	-	-	.	.	-	-	-	T
2541430779	Mycobacterium sp. 05-1390	arsR-arsC-arsI	G	A	G	-	-	.	G	-	-	-	S
640138741	Mycobacterium sp. JLS	arsR*-arsI	D	P	S	-	-	.	.	-	-	-	T
639792714	Mycobacterium sp. KMS	arsR*-arsI	D	P	N	-	-	.	.	-	-	-	R
638032127	Mycobacterium sp. MCS	arsR*-arsI	D	P	N	-	-	.	.	-	-	-	R
2518809886	Mycobacterium sp. MOTT36Y	arsR-arsC-arsI	G	A	G	-	-	.	G	-	-	-	S
2540755991	Mycobacterium tuberculosis 7199-99	arsR*-arsI-arsR-arsC	N	P	N	-	-	.	.	-	-	-	A
2546189155	Mycobacterium tuberculosis Beijing/NITR203	arsR*-arsI-arsR-arsC	N	P	N	-	-	.	.	-	-	-	A
2559164541	Mycobacterium tuberculosis BS1	arsR*-arsI-arsR-arsC	N	P	N	-	-	.	.	-	-	-	A
2566260054	Mycobacterium tuberculosis BT2	arsR*-arsI-arsR-arsC	N	P	N	-	-	.	.	-	-	-	A
2546203051	Mycobacterium tuberculosis CAS/NITR204	arsR*-arsI-arsR-arsC	N	P	N	-	-	.	.	-	-	-	A
651085328	Mycobacterium tuberculosis CCDC5079	arsR*-arsI-arsR-arsC	N	P	N	-	-	.	.	-	-	-	A
651088993	Mycobacterium tuberculosis CCDC5180	arsR*-arsI-arsR-arsC	N	P	N	-	-	.	.	-	-	-	A
637097105	Mycobacterium tuberculosis CDC1551	arsR*-arsI-arsR-arsC	N	P	N	-	-	.	.	-	-	-	A
2511737064	Mycobacterium tuberculosis CTRI-2	arsR*-arsI-arsR-arsC	N	P	N	-	-	.	.	-	-	-	A
2555961452	Mycobacterium tuberculosis EAI5	arsR*-arsI-arsR-arsC	N	P	N	-	-	.	.	-	-	-	A
2546207137	Mycobacterium tuberculosis EAI5/NITR206	arsR*-arsI-arsR-arsC	N	P	N	-	-	.	.	-	-	-	A
2540621065	Mycobacterium tuberculosis Erdman ATCC 35801	arsR*-arsI-arsR-arsC	N	P	N	-	-	.	.	-	-	-	A
640607420	Mycobacterium tuberculosis F11	arsR*-arsI-arsR-arsC	N	P	N	-	-	.	.	-	-	-	A
640603411	Mycobacterium tuberculosis H37Ra	arsR*-arsI-arsR-arsC	N	P	N	-	-	.	.	-	-	-	A
2527057931	Mycobacterium tuberculosis H37Rv	arsR*-arsI-arsR-arsC	N	P	N	-	-	.	.	-	-	-	A
2546193009	Mycobacterium tuberculosis Haarlem3/NITR202	arsR*-arsI-arsR-arsC	N	P	N	-	-	.	.	-	-	-	A
2588539991	Mycobacterium tuberculosis K	arsR*-arsI-arsR-arsC	N	P	N	-	-	.	.	-	-	-	A
2588592274	Mycobacterium tuberculosis Korean KIT87190	arsR*-arsI-arsR-arsC	N	P	N	-	-	.	.	-	-	-	A
644879056	Mycobacterium tuberculosis KZN 1435	arsR*-arsI-arsR-arsC	N	P	N	-	-	.	.	-	-	-	A
2511552308	Mycobacterium tuberculosis KZN 4207 (DS)	arsR*-arsI-arsR-arsC	N	P	N	-	-	.	.	-	-	-	A
645121403	Mycobacterium tuberculosis KZN 605	arsR*-arsI-arsR-arsC	N	P	N	-	-	.	.	-	-	-	A
2512820150	Mycobacterium tuberculosis RGTB327	arsR*-arsI-arsR-arsC	N	P	N	-	-	.	.	-	-	-	A
2514119056	Mycobacterium tuberculosis RGTB423	arsR*-arsI-arsR-arsC	N	P	N	-	-	.	.	-	-	-	A
641784183	Mycobacterium tuberculosis str. Haarlem	arsR*-arsI-arsR-arsC	N	P	N	-	-	.	.	-	-	-	A
2512787866	Mycobacterium tuberculosis UT205	arsR*-arsI-arsR-arsC	N	P	N	-	-	.	.	-	-	-	A
642569970	Mycobacterium ulcerans Agy99	arsR*-arsI-arsR-arsC	S	P	D	-	-	.	.	-	-	-	T
639808295	Mycobacterium vanbaalenii PYR-1	arsR*-arsI	D	P	N	-	-	.	.	-	-	-	A
2506873163	Mycolicibacterium chubuense NBB4	arsR*-arsI-arsR-acr3-arsC2-arsC3-arsA	D	P	N	-	-	.	.	-	-	-	T
640455857	Mycolicibacterium gilvum PYR-GCK	arsR*-arsI-arsA-arsD-arsC-acr3-arsR-arsC-arsR	D	P	D	-	-	.	.	-	-	-	T
640457692	Mycolicibacterium gilvum PYR-GCK	arsR*-arsI-acr3-arsC	D	P	N	-	-	.	.	-	-	-	R
2509040870	Mycolicibacterium rhodesiae NBB3	arsR*-arsI	D	P	N	-	-	.	.	-	-	-	A
2509042740	Mycolicibacterium rhodesiae NBB3	arsR*-arsI	D	P	N	-	-	.	.	-	-	-	S
2518775503	Mycolicibacterium smegmatis MC2 155	arsR*-arsI-arsR-acr3-arsC	D	P	N	-	-	.	.	-	-	-	R
639739716	Mycolicibacterium smegmatis str. MC2 155	arsR*-arsI-arsR-acr3-arsC	D	P	N	-	-	.	.	-	-	-	R
649807700	Mycolicibacterium sp. Spyr1	arsR*-arsI-acr3-arsC	D	P	N	-	-	.	.	-	-	-	R
649804788	Mycolicibacterium sp. Spyr1 plasmid pMSPYR101	arsR*-arsI	D	P	N	-	-	.	.	-	-	-	T
2553170490	Mycolicibacterium sp. VKM Ac-1815D	arsR*-arsI-acr3-arsC	D	P	N	-	-	.	.	-	-	-	R
2514658613	Nocardia brasiliensis ATCC 700358	arsR*-arsI-arsR-acr3-arsC	D	P	N	-	-	.	.	-	-	-	-
2511877883	Nocardia cyriacigeorgica GUH-2	arsR*-arsI	D	P	N	-	-	.	.	-	-	-	-
637575006	Nocardia farcinica IFM 10152	arsR*-arsI-arsC-acr3-arsR	D	P	N	-	-	.	.	-	-	-	R
2518833625	Nocardiopsis alba ATCC BAA-2165	arsR-arsI-acr3-arsC	S	E	E	-	-	A	G	-	-	-	S
651153093	Pseudonocardia dioxanivorans CB1190	arsR-arsI	D	L	A	-	-	P	A	-	-	-	T
649739352	Rhodococcus equi 103S	arsR*-arsI-arsC-arsB-arsR	D	P	N	-	-	.	.	A	E	S	R
646586180	Rhodococcus opacus B4	arsR*-arsI	D	P	H	-	-	.	.	-	-	-	S
2578352548	Rhodococcus opacus PD630	arsR*-arsI	D	P	N	-	-	.	.	-	-	-	T
2516807119	Rhodococcus pyridinivorans SB3094 (v1.0)	arsR*-arsI-arsC-arsO-arsC-acr3-arsR	D	P	N	-	-	.	.	-	-	-	R
2516807047	Rhodococcus pyridinivorans SB3094 (v1.0)	arsR*-arsI	D	P	N	-	-	.	.	-	-	-	R
2598102275	Rhodococcus aetherivorans BCP1	arsR*-arsI	D	P	N	-	-	.	.	-	-	-	T
638090716	Rhodococcus sp. RHA1	arsR*-arsI	D	P	N	-	-	.	.	-	-	-	T
644974303	Saccharomonospora viridis DSM 43017	arsR-arsI	T	A	S	-	-	S	A	-	-	-	K
640175823	Saccharopolyspora erythraea NRRL 2338	arsI-arsR-arsC3-arsC	V	P	A	-	D	A	E	A	V	T	A
2581179764	Streptomyces albulus NK660	arsR-arsI	D	P	T	-	-	P	A	G	A	A	S
2541758530	Streptomyces albus J1074	arsI-arsR-acr3-arsC	D	P	A	-	-	A	T	-	-	-	S
637206874	Streptomyces avermitilis MA-4680	arsR-arsI	L	P	G	R	A	A	A	A	A	A	P
646973091	Streptomyces bingchenggensis BCW-1	arsI-arsR-glpF-arsC	A	E	A	-	-	G	A	-	-	-	-
2511979562	Streptomyces cattleya DSM 46488	arsI-arsR-acr3-arsC	E	P	V	E	A	P	A	-	-	-	-
2511680292	Streptomyces cattleya NRRL 8057	arsI-arsR-acr3-arsC	L	P	E	-	-	P	V	E	A	P	A
2555757430	Streptomyces collinus Tu 365	arsI-arsR-acr3-arsC	T	T	E	-	-	A	T	-	-	-	A
2562408845	Streptomyces davawensis JCM 4913	arsI-arsO-arsR-arsO-glpF-arsR-arsC-arsT	A	P	A	-	-	A	A	-	-	-	-
641696052	Streptomyces griseus subsp. griseus NBRC 13350	arsI-arsR-acr3-arsC	T	P	A	G	A	A	S	-	-	-	-
2562327417	Streptomyces hygroscopicus jinggangensis 5008	arsI-arsR-hp-arsC	P	A	G	-	-	A	A	-	-	-	S
2562376678	Streptomyces hygroscopicus jinggangensis TL01	arsI-arsR-hp-arsC	P	A	G	-	-	A	A	-	-	-	S
2563680934	Streptomyces rapamycinicus NRRL 5491	arsI-arsR-acr3-arsC	E	P	A	-	-	G	T	A	G	D	A
646655581	Streptomyces scabiei 87.22	arsI-arsR-glpF-arsC	T	A	E	-	-	A	T	-	-	-	A
2562419097	Streptomyces sp. PAMC26508	arsI-arsR-acr3-arsC	P	A	G	-	-	V	A	-	-	-	S
648750457	Streptomyces violaceusniger Tu 4113 ctg00136	arsI-arsR-acr3-arsC	T	A	G	-	-	A	A	-	-	-	S
637685251	Thermobifida fusca YX	arsI-arsR-acr3-arsC	P	T	E	-	-	V	K	-	-	-	A
646808917	Thermobispora bispora DSM 43833	arsR-arsI	S	P	A	-	-	A	P	A	R	T	A
646421841	Thermomonospora curvata DSM 43183	arsR-arsI	D	P	R	P	L	T	A	-	T	S	R
646805054	Tsukamurella paurometabola DSM 20162	arsR*-arsI	D	P	N	-	-	.	.	-	-	-	-
(a) Genes with asterisks code for MAs(III) responsive ArsR (i.e. ArsR*) (on the basis of gene product amino acid conservation)
(b) JGI gene ID are indicated except for the reference sequence genome (indicated in blue), for which the Genbank ID is indicated instead. BCP1 line is highlighted in bold.
(c) The dashes (–) indicate gaps in the amino acid sequence. The dots (.) indicate aminoacid identity with the reference sequence
(d) Conserved cysteines involved in MAs(III) binding (included within the MAs(III)-responsive amino acid motif) are in red

## Sheet: Info
Title	Phylogenetic Analysis
Format
DataType	Protein
109
Number Sites	50
Identical	.
Missing	?
Indel	-
