# Supplementary material for: Identification of Resistance Genes and Response to Arsenic in Rhodococcus aetherivorans BCP1
Source: Front Microbiol. 2019 May 7;10:888. doi: 10.3389/fmicb.2019.00888 (PMC6514093; doi:10.3389/fmicb.2019.00888)
Supplement: Supplementary file 3 [file Data_Sheet_3.zip]

Archive with 8 entries (5 files):
- ArsC proteins analysis/
- ArsC proteins analysis/Supplementary_file_2.nxs
- __MACOSX/
- __MACOSX/ArsC proteins analysis/
- __MACOSX/ArsC proteins analysis/._Supplementary_file_2.nxs
- ArsC proteins analysis/Supplementary_file_1.cys
- __MACOSX/ArsC proteins analysis/._Supplementary_file_1.cys
- __MACOSX/._ArsC proteins analysis
