# Supplementary material for: Identification of Resistance Genes and Response to Arsenic in Rhodococcus aetherivorans BCP1
Source: Front Microbiol. 2019 May 7;10:888. doi: 10.3389/fmicb.2019.00888 (PMC6514093; doi:10.3389/fmicb.2019.00888)
Supplement: Supplementary file 3 [file Data_Sheet_3.zip › ArsC proteins analysis/Supplementary_file_2.nxs]

#NEXUS
begin taxa;
	dimensions ntax=357;
	taxlabels
	'2504662060 Rhol 00001880 Low molecular weight phosphotyrosine protein phosphatase Candidatus Rhodoluna lacicola MWH-Ta8 (Sequence finished Aug. 2010) : Rhol Rhodoluna lacicola MWH Ta8'
	'2505737428 Celgi 2699 ArsR family transcriptional regulator Cellvibrio gilvus ATCC 13127 : Contig175'
	'2505737429 Celgi 2700 Protein-tyrosine-phosphatase Cellvibrio gilvus ATCC 13127 : Contig175'
	'2505951308 Isova 0212 Protein-tyrosine-phosphatase Isoptericola variabilis 225 : Contig98'
	'2505951309 Isova 0213 ArsR family transcriptional regulator Isoptericola variabilis 225 : Contig98'
	'2506048097 Cfi 0001.00036560 Protein-tyrosine-phosphatase Cellulomonas fimi NRS 133 ATCC 484 : Cfi Cellulomonasfimi484'
	'2506048098 Cfi 0001.00036570 Protein-tyrosine-phosphatase Cellulomonas fimi NRS 133 ATCC 484 : Cfi Cellulomonasfimi484'
	'2506865078 FsymDg 0532 arsenate reductase Frankia symbiont of Datisca glomerata : NC 015656'
	'2506871822 Mycch 2692 Protein-tyrosine-phosphatase Mycobacterium chubuense NBB4 : Mycch Contig4053'
	'2506873167 Mycch 4037 Protein-tyrosine-phosphatase Mycobacterium chubuense NBB4 : Mycch Contig4053'
	'2506873168 Mycch 4038 protein tyrosine phosphatase Mycobacterium chubuense NBB4 : Mycch Contig4053'
	'2506874808 Mycch 5679 Protein-tyrosine-phosphatase Mycobacterium chubuense NBB4 : Mycch Contig4052'
	'2506874809 Mycch 5680 arsenate-mycothiol transferase Mycobacterium chubuense NBB4 : Mycch Contig4052'
	'2507117839 Mycsm 00716 Protein-tyrosine-phosphatase Mycobacterium smegmatis JS623 : Mycsm Contig77'
	'2509042745 MycrhN1 2861 Protein-tyrosine-phosphatase Mycobacterium rhodesiae NBB3 : MycrhN Contig54.1'
	'2509042746 MycrhN1 2862 arsenate-mycothiol transferase Mycobacterium rhodesiae NBB3 : MycrhN Contig54.1'
	'2509044353 MycrhN1 4469 Protein-tyrosine-phosphatase Mycobacterium rhodesiae NBB3 : MycrhN Contig54.1'
	'2510538409 ARUE c37620 arsenate-mycothiol transferase Arthrobacter nitroguajacolicus Rue61a : ARUE c'
	'2510538410 ARUE c37630 arsenate reductase Arthrobacter nitroguajacolicus Rue61a : ARUE c'
	'2510538413 ARUE c37660 arsC arsenate reductase Arthrobacter nitroguajacolicus Rue61a : ARUE c'
	'2510538414 ARUE c37670 Protein-tyrosine-phosphatase Arthrobacter nitroguajacolicus Rue61a : ARUE c'
	'2511552305 TBSG 01339 arsC arsenate reductase Mycobacterium tuberculosis KZN 4207 (DS) : NC 016768'
	'2511562362 CD31A 0079 arsenate-mycothiol transferase Corynebacterium diphtheriae 31A : NC 016799'
	'2511596067 KSE 12050 arsC Protein-tyrosine-phosphatase Kitasatospora setae KM-6054 NBRC 14216 : NC 016109'
	'2511644767 CDBH8 0082 arsenate-mycothiol transferase Corynebacterium diphtheriae BH8 : NC 016800'
	'2511680290 SCAT 2507 Protein-tyrosine-phosphatase Streptomyces cattleya NRRL 8057 : NC 016111'
	'2511680623 SCAT 2843 SCO6835 Protein-tyrosine-phosphatase Streptomyces cattleya NRRL 8057 : NC 016111'
	'2511688373 CVAR 2931 arsC arsenate-mycothiol transferase Corynebacterium variabile DSM 44702 : NC 015859'
	'2511737067 MTCTRI2 2693 arsC arsenate reductase Mycobacterium tuberculosis CTRI-2 : CP002992'
	'2511805764 ACPL 4646 arsC arsenate reductase Actinoplanes sp. SE50/110 : CP003170'
	'2511812271 BCGMEX 2663 arsC arsenate reductase Mycobacterium bovis BCG Mexico : CP002095'
	'2511879921 NOCYR 2439 arsC Protein-tyrosine-phosphatase Nocardia cyriacigeorgica GUH-2 : FO082843'
	'2511915233 RAM 03865 Protein-tyrosine-phosphatase Amycolatopsis mediterranei S699 ATCC 13685 : CP002896'
	'2511917846 RAM 16890 Protein-tyrosine-phosphatase Amycolatopsis mediterranei S699 ATCC 13685 : CP002896'
	'2511979560 SCATT 24950 Protein-tyrosine-phosphatase Streptomyces cattleya DSM 46488 : CP003219'
	'2511979900 SCATT 28320 SCO6835 Protein-tyrosine-phosphatase Streptomyces cattleya DSM 46488 : CP003219'
	'2512714061 BLASA 1851 arsC Protein-tyrosine-phosphatase Blastococcus saxobsidens DD2 : NC 016943'
	'2512714062 BLASA 1852 arsC2 arsenate reductase Blastococcus saxobsidens DD2 : NC 016943'
	'2512714063 BLASA 1853 arsenate-mycothiol transferase Blastococcus saxobsidens DD2 : NC 016943'
	'2512715810 BLASA 3639 arsC3 arsenate reductase Blastococcus saxobsidens DD2 : NC 016943'
	'2512740356 OCQ 19980 arsenate reductase Mycobacterium intracellulare MOTT-64 : NC 016948'
	'2512748794 GPOL 174p01510 arsenate-mycothiol transferase Gordonia polyisoprenivorans VH2 DSM 44266 : NC 016907'
	'2512768654 OCO 21080 arsenate reductase Mycobacterium intracellulare MOTT-02 : NC 016947'
	'2512787869 UDA 2643 arsC arsenate reductase Mycobacterium tuberculosis UT205 : HE608151'
	'2514069005 BLNG 01628 arsenate reductase Bifidobacterium longum longum SC596 : BLNG Lib5R1 paired contig 24.23'
	'2514071014 BLNM 01387 Low molecular weight phosphotyrosine protein phosphatase Bifidobacterium longum longum SC664 : BLNM Lib6R1 paired contig 10.10'
	'2514079849 AMIS 25160 arsC arsenate reductase Actinoplanes missouriensis NBRC 102363 : NC 017093'
	'2514658617 O3I 36446 Protein-tyrosine-phosphatase Nocardia brasiliensis ATCC 700358 : NZ AIHV01000016'
	'2516520927 StrpuDRAFT 5533 Protein-tyrosine-phosphatase Streptomyces purpureus KA281 ATCC 21405 : StrpuDRAFT scaffold1.1'
	'2516802712 Rpyr3094 00264 Protein-tyrosine-phosphatase Rhodococcus pyridinivorans SB3094 (v1.0) : Rpyr3094 MD2-SB3094 TCCTGAGC L005 R1 001 paired trimmed paired contig 2.2'
	'2516807044 Rpyr3094 04609 arsenate reductase Rhodococcus pyridinivorans SB3094 (v1.0) : Rpyr3094 MD2-SB3094 TCCTGAGC L005 R1 001 paired trimmed paired contig 32.32'
	'2516807115 Rpyr3094 04680 arsenate reductase Rhodococcus pyridinivorans SB3094 (v1.0) : Rpyr3094 MD2-SB3094 TCCTGAGC L005 R1 001 paired trimmed paired contig 36.36'
	'2516807117 Rpyr3094 04682 arsenate-mycothiol transferase Rhodococcus pyridinivorans SB3094 (v1.0) : Rpyr3094 MD2-SB3094 TCCTGAGC L005 R1 001 paired trimmed paired contig 36.36'
	'2517210270 MYCMA 1384 Protein-tyrosine-phosphatase Mycobacterium massiliense GO 06 : CP003699'
	'2517211512 MYCMA 2629 Protein-tyrosine-phosphatase Mycobacterium massiliense GO 06 : CP003699'
	'2517212392 AMES 0756 Protein-tyrosine-phosphatase Amycolatopsis mediterranei S699 : CP003729'
	'2517214933 AMES 3285 Protein-tyrosine-phosphatase Amycolatopsis mediterranei S699 : CP003729'
	'2518775499 MSMEI 1140 arsC Protein-tyrosine-phosphatase Mycobacterium smegmatis MC2 155 : CP001663'
	'2518809887 W7S 09895 arsenate reductase Mycobacterium sp. MOTT36Y : CP003491'
	'2518833627 B005 4387 Protein-tyrosine-phosphatase Nocardiopsis alba ATCC BAA-2165 : CP003788'
	'2519500097 OCU 21320 arsenate reductase Mycobacterium intracellulare ATCC 13950 : CP003322'
	'2521588098 PACID 04490 Low molecular weight phosphotyrosine protein phosphatase Propionibacterium acidipropionici ATCC 4875 : CP003493'
	'2522007353 MIP 02980 arsenate reductase Mycobacterium indicus pranii MTCC 9506 : CP002275'
	'2523342043 KTR9 0732 arsenate-mycothiol transferase Gordonia sp. KTR9 : NC 018581'
	'2523345815 KTR9 4468 Protein-tyrosine-phosphatase Gordonia sp. KTR9 : NC 018581'
	'2523345816 KTR9 4469 Protein-tyrosine-phosphatase Gordonia sp. KTR9 : NC 018581'
	'2523346315 KTR9 4996 arsenate-mycothiol transferase Gordonia sp. KTR9 : NC 018582'
	'2523346316 KTR9 4997 Protein-tyrosine-phosphatase Gordonia sp. KTR9 : NC 018582'
	'2523346317 KTR9 4998 Protein-tyrosine-phosphatase Gordonia sp. KTR9 : NC 018582'
	'2524416795 A605 06245 arsenate-mycothiol transferase Corynebacterium halotolerans YIM 70093 DSM 44683 : CP003697'
	'2524418204 A605 13155 Protein-tyrosine-phosphatase Corynebacterium halotolerans YIM 70093 DSM 44683 : CP003697'
	'2524493637 SMD05374 Protein-tyrosine-phosphatase Streptomyces venezuelae Shinobu 719 ATCC 10712 : FR845719'
	'2527057934 RVBD 2643 arsC arsenate reductase Mycobacterium tuberculosis H37Rv : CP003248'
	'2529592268 CU7111 0033 cu0032 arsenate-mycothiol transferase Corynebacterium urealyticum DSM 7111 : CP004085'
	'2540494415 CMN 01192 CMS1869 arsenate-mycothiol transferase Clavibacter michiganensis nebraskensis NCPPB 2581 : HE614873'
	'2540621068 ERDMAN 2903 arsC arsenate reductase Mycobacterium tuberculosis Erdman ATCC 35801 : AP012340'
	'2540646771 MODMU 1925 arsC Protein-tyrosine-phosphatase Modestobacter multiseptatus BC501 : FO203431'
	'2540646773 MODMU 1927 arsC arsenate reductase Modestobacter multiseptatus BC501 : FO203431'
	'2540646774 MODMU 1928 arsenate-mycothiol transferase Modestobacter multiseptatus BC501 : FO203431'
	'2540755994 MT7199 2677 arsC arsenate reductase Mycobacterium tuberculosis : HE663067'
	'2540804849 K60 027490 arsC arsenate reductase Mycobacterium bovis BCG Korea 1168P : CP003900'
	'2540860920 BN6 60280 Protein-tyrosine-phosphatase Saccharothrix espanaensis DSM 44229 : HE804045'
	'2540860922 BN6 60300 Protein-tyrosine-phosphatase Saccharothrix espanaensis DSM 44229 : HE804045'
	'2541430780 OEM 18950 arsenate reductase Mycobacterium sp. 05-1390 : CP003347'
	'2541473732 PALO 04380 Protein-tyrosine-phosphatase Propionibacterium avidum 44067 : CP005287'
	'2541570843 BN43 40326 arsC arsenate reductase Mycobacterium canettii CIPT 140070008 : FO203508'
	'2541758528 XNR 3213 arsenate reductase Streptomyces albus J1074 : CP004370'
	'2546182711 YM304 06830 arsC Protein-tyrosine-phosphatase Ilumatobacter coccineum YM16-304 : AP012057'
	'2546189158 J112 14180 arsC arsenate reductase Mycobacterium tuberculosis Beijing/NITR203 : CP005082'
	'2546207140 J114 14135 arsC arsenate reductase Mycobacterium tuberculosis EAI5/NITR206 : CP005387'
	'2553170487 D174DRAFT 01816 Protein-tyrosine-phosphatase Mycobacterium sp. VKM Ac-1815D : D174DRAFT ANBI01000026 1.26'
	'2555722699 A606 00525 arsC arsenate-mycothiol transferase Corynebacterium terpenotabidum Y-11 : CP003696'
	'2555730473 WA5 0259 arsC2 arsenate-mycothiol transferase Corynebacterium glutamicum ATCC 13032 : HE802067'
	'2555731667 WA5 1454 arsC1 arsenate-mycothiol transferase Corynebacterium glutamicum ATCC 13032 : HE802067'
	'2555731668 WA5 1455 Cgl1512 Protein-tyrosine-phosphatase Corynebacterium glutamicum ATCC 13032 : HE802067'
	'2555757428 B446 11525 Protein-tyrosine-phosphatase Streptomyces collinus Tu 365 : CP006259'
	'2555783957 B737 0757 Protein-tyrosine-phosphatase Amycolatopsis mediterranei RB : CP003777'
	'2555786497 B737 3285 Protein-tyrosine-phosphatase Amycolatopsis mediterranei RB : CP003777'
	'2555804519 AFR 08335 arsenate reductase Actinoplanes friuliensis DSM 7358 : CP006272'
	'2555835547 SFUL 481 Protein-tyrosine-phosphatase Streptomyces fulvissimus DSM 40593 : CP005080'
	'2555884477 cgp 0319 arsC2 arsenate-mycothiol transferase Corynebacterium glutamicum MB001 : CP005959'
	'2555885732 cgp 1706 arsC1 arsenate-mycothiol transferase Corynebacterium glutamicum MB001 : CP005959'
	'2555885733 cgp 1707 Cgl1512 Protein-tyrosine-phosphatase Corynebacterium glutamicum MB001 : CP005959'
	'2555903662 L083 8048 arsC arsenate reductase Actinoplanes sp. N902-109 : CP005929'
	'2555928817 C624 01660 arsC2 arsenate-mycothiol transferase Corynebacterium glutamicum SCgG1 : CP004047'
	'2555930169 C624 08360 arsC1 arsenate-mycothiol transferase Corynebacterium glutamicum SCgG1 : CP004047'
	'2555930170 C624 08365 Cgl1512 Protein-tyrosine-phosphatase Corynebacterium glutamicum SCgG1 : CP004047'
	'2555931918 C629 01660 arsC2 arsenate-mycothiol transferase Corynebacterium glutamicum SCgG2 : CP004048'
	'2555933272 C629 08370 arsC1 arsenate-mycothiol transferase Corynebacterium glutamicum SCgG2 : CP004048'
	'2555933273 C629 08375 Cgl1512 Protein-tyrosine-phosphatase Corynebacterium glutamicum SCgG2 : CP004048'
	'2555961455 M943 13670 arsC arsenate reductase Mycobacterium tuberculosis EAI5 : CP006578'
	'2559164544 HKBS1 2795 arsC arsenate reductase Mycobacterium tuberculosis BS1 : CP002871'
	'2559206973 B843 12125 Protein-tyrosine-phosphatase Corynebacterium vitaeruminis DSM 20294 : CP004353'
	'2559292329 CCASEI 09340 arsenate-mycothiol transferase Corynebacterium casei LMG S-19264 : CP004350'
	'2562319411 O5Y 16100 arsC arsenate reductase Rhodococcus erythropolis CCM2595 : CP003761'
	'2562322047 O5Y 29285 arsC arsenate-mycothiol transferase Rhodococcus erythropolis CCM2595 : CP003762'
	'2562322049 O5Y 29295 arsC arsenate reductase Rhodococcus erythropolis CCM2595 : CP003762'
	'2562322050 O5Y 29300 Protein-tyrosine-phosphatase Rhodococcus erythropolis CCM2595 : CP003762'
	'2562327415 SHJG 5029 Protein-tyrosine-phosphatase Streptomyces hygroscopicus jinggangensis 5008 : CP003275'
	'2562348497 AORI 2986 arsR Protein-tyrosine-phosphatase Amycolatopsis orientalis HCCB10007 : CP003410'
	'2562350240 AORI 4723 ptpB Protein-tyrosine-phosphatase Amycolatopsis orientalis HCCB10007 : CP003410'
	'2562376676 SHJGH 4792 Protein-tyrosine-phosphatase Streptomyces hygroscopicus jinggangensis TL01 : CP003720'
	'2562392904 B841 09220 arsenate-mycothiol transferase Corynebacterium maris DSM 45190 : CP003924'
	'2562393481 B841 12010 Protein-tyrosine-phosphatase Corynebacterium maris DSM 45190 : CP003924'
	'2562393660 B841 13026 arsenate-mycothiol transferase Corynebacterium maris DSM 45190 : CP003925'
	'2562408837 BN159 4713 Protein-tyrosine-phosphatase Streptomyces davawensis JCM 4913 : HE971709'
	'2562408838 BN159 4714 Protein-tyrosine-phosphatase Streptomyces davawensis JCM 4913 : HE971709'
	'2562408841 BN159 4717 SCO6835 arsenate reductase Streptomyces davawensis JCM 4913 : HE971709'
	'2562419099 F750 0369 Protein-tyrosine-phosphatase Streptomyces sp. PAMC26508 : CP003990'
	'2562467326 H924 01135 arsenate-mycothiol transferase Corynebacterium callunae DSM 20147 : CP004354'
	'2562467327 H924 01140 Protein-tyrosine-phosphatase Corynebacterium callunae DSM 20147 : CP004354'
	'2562500410 MASS 2520 Protein-tyrosine-phosphatase Mycobacterium abscessus bolletii 50594 : CP004374'
	'2563577153 MKAN 27300 arsenate reductase Mycobacterium kansasii ATCC 12478 : CP006835'
	'2563680894 M271 20215 Protein-tyrosine-phosphatase Streptomyces rapamycinicus NRRL 5491 : CP006567'
	'2563680932 M271 20400 Protein-tyrosine-phosphatase Streptomyces rapamycinicus NRRL 5491 : CP006567'
	'2566154622 KALB 5609 Protein-tyrosine-phosphatase Kutzneria albida DSM 43870 : CP007155'
	'2566260057 HKBT2 2791 arsC arsenate reductase Mycobacterium tuberculosis BT2 : CP002882'
	'2578355626 Pd630 LPD03609 Protein-tyrosine-phosphatase Rhodococcus opacus PD630 : CP003949'
	'2578359689 Pd630 LPD07674 arsenate reductase Rhodococcus opacus PD630 : CP003949'
	'2578374091 CGLY 11930 arsC arsenate-mycothiol transferase Corynebacterium glycinophilum AJ 3170 : CP006842'
	'2581179259 DC74 99 Protein-tyrosine-phosphatase Streptomyces albulus NK660 : CP007574'
	'2581183956 DC74 4753 Protein-tyrosine-phosphatase Streptomyces albulus NK660 : CP007574'
	'2586058786 AJAP 07180 Protein-tyrosine-phosphatase Amycolatopsis japonica MG417-CF17 DSM 44213 : CP008953'
	'2586058787 AJAP 07185 ptpB Protein-tyrosine-phosphatase Amycolatopsis japonica MG417-CF17 DSM 44213 : CP008953'
	'2586059859 AJAP 12650 arsR Protein-tyrosine-phosphatase Amycolatopsis japonica MG417-CF17 DSM 44213 : CP008953'
	'2586060532 AJAP 16025 ptpB Protein-tyrosine-phosphatase Amycolatopsis japonica MG417-CF17 DSM 44213 : CP008953'
	'2586064889 AJAP 38070 ptpB Protein-tyrosine-phosphatase Amycolatopsis japonica MG417-CF17 DSM 44213 : CP008953'
	'2586064890 AJAP 38075 Protein-tyrosine-phosphatase Amycolatopsis japonica MG417-CF17 DSM 44213 : CP008953'
	'2586102620 CATYP 02160 Protein-tyrosine-phosphatase Corynebacterium atypicum R2070 : CP008944'
	'2588539994 MTBK 27950 arsC arsenate reductase Mycobacterium tuberculosis K : CP007803'
	'2588592277 ER17 14035 arsC arsenate reductase Mycobacterium tuberculosis Korean KIT87190 : CP007809'
	'2588616542 HX89 00330 Protein-tyrosine-phosphatase Dermacoccus nishinomiyaensis M25 : CP008889'
	'2588617651 HX89 07210 arsenate-mycothiol transferase Dermacoccus nishinomiyaensis M25 : CP008889'
	'2597901091 Ga0053422 02778 Protein-tyrosine-phosphatase Mycobacterium abscessus bolletii INCQS 00594 : Ga0053422 gi544224280.5'
	'2598102250 Ga0035244 05157 arsenate-mycothiol transferase Rhodococcus sp. BCP1 : Ga0035244 gi546138312.3'
	'2598102253 Ga0035244 05160 Protein-tyrosine-phosphatase Rhodococcus sp. BCP1 : Ga0035244 gi546138312.3'
	'2598102254 Ga0035244 05161 arsenate reductase Rhodococcus sp. BCP1 : Ga0035244 gi546138312.3'
	'2598243204 Ga0053404 03521 arsC arsenate reductase Rhodococcus erythropolis R138 : Ga0053404 gi646313166.1'
	'2598509922 Ga0059225 01361 Protein-tyrosine-phosphatase Corynebacterium sp. 6931 : Ga0059225 gi685193063.1'
	'2598539653 Ga0057432 00959 arsenate-mycothiol transferase Corynebacterium imitans DSM 44264 : Ga0057432 gi672593547.1'
	'2598583259 Ga0057437 03055 transcriptional regulator ArsR family Amycolatopsis methanolica 239 : Ga0057437 gi672354214.1'
	'2598583406 Ga0057437 03202 Protein-tyrosine-phosphatase Amycolatopsis methanolica 239 : Ga0057437 gi672354214.1'
	'2598583474 Ga0057437 03270 Protein-tyrosine-phosphatase Amycolatopsis methanolica 239 : Ga0057437 gi672354214.1'
	'2598633219 Ga0057466 00185 SCO6835 arsenate reductase Streptomyces lividans TK24 : Ga0057466 gi672367150.1'
	'2598723891 Ga0057669 00318 arsenate-mycothiol transferase Corynebacterium ureicelerivorans IMMIB RIV-2301 : Ga0057669 gi675824235.2'
	'2606011074 Ga0064580 112828 arsenate-mycothiol transferase Corynebacterium spheniscorum PG 39 : Ga0064580 11'
	'2616430759 Ga0071355 1148 arsenate-mycothiol transferase Corynebacterium epidermidicanis DSM 45586 Genome Sequencing 1 : Ga0071355 11'
	'2616433046 Ga0071355 112340 Protein-tyrosine-phosphatase Corynebacterium epidermidicanis DSM 45586 Genome Sequencing 1 : Ga0071355 11'
	'2616448756 Ga0071517 11599 Protein-tyrosine-phosphatase Corynebacterium testudinoris DSM 44614 Genome Sequencing 1 : Ga0071517 11'
	'2616448757 Ga0071517 11600 arsenate-mycothiol transferase Corynebacterium testudinoris DSM 44614 Genome Sequencing 1 : Ga0071517 11'
	'2616448758 Ga0071517 11601 arsenate-mycothiol transferase Corynebacterium testudinoris DSM 44614 Genome Sequencing 1 : Ga0071517 11'
	'2616450644 Ga0071517 112492 Protein-tyrosine-phosphatase Corynebacterium testudinoris DSM 44614 Genome Sequencing 1 : Ga0071517 11'
	'2616452878 Ga0071518 112094 Protein-tyrosine-phosphatase Corynebacterium uterequi DSM 45634 Genome Sequencing 1 : Ga0071518 11'
	'2616456468 Ga0071519 113452 Protein-tyrosine-phosphatase Actinoalloteichus hymeniacidonis DSM 45092 Genome sequencing 1 : Ga0071519 11'
	'2620700695 Ga0040693 112741 arsC arsenate reductase Mycobacterium bovis BCG Moreau RDJ : Ga0040693 11'
	'2656688505 Ga0111303 12124 Protein-tyrosine-phosphatase Corynebacterium deserti GIMN1.010 null replaces 63494 : Ga0111303 12'
	'2656688506 Ga0111303 12125 arsenate-mycothiol transferase Corynebacterium deserti GIMN1.010 null replaces 63494 : Ga0111303 12'
	'2656688507 Ga0111303 12126 arsenate-mycothiol transferase Corynebacterium deserti GIMN1.010 null replaces 63494 : Ga0111303 12'
	'2656688670 Ga0111303 12289 arsC2 arsenate-mycothiol transferase Corynebacterium deserti GIMN1.010 null replaces 63494 : Ga0111303 12'
	'2668576251 Ga0105934 122859 Protein-tyrosine-phosphatase Streptomyces globisporus C-1027 null replaces 20570 : Ga0105934 12'
	'2770876641 Ga0248384 11418 arsenate reductase Actinobacteria bacterium IMCC26077 replaces 64023 : Ga0248384 11'
	'2770878368 Ga0248383 11564 protein-tyrosine-phosphatase Actinobacteria bacterium IMCC26103 replaces 64022 : Ga0248383 11'
	'2770879833 Ga0248382 11550 protein-tyrosine-phosphatase Actinobacteria bacterium IMCC25003 replaces 64021 : Ga0248382 11'
	'2770881069 Ga0248235 11373 protein-tyrosine-phosphatase Actinobacteria bacterium IMCC19121 replaces 65764 : Ga0248235 11'
	'2778140654 Ga0248270 1142 arsenate reductase Streptomyces xinghaiensis S187 NRRL B24674 : Ga0248270 11'
	'2778142299 Ga0248270 111692 protein-tyrosine-phosphatase Streptomyces xinghaiensis S187 NRRL B24674 : Ga0248270 11'
	'637027886 Rv2643 arsC PROBABLE ARSENIC-TRANSPORT INTEGRAL MEMBRANE PROTEIN ARSC Mycobacterium tuberculosis H37Rv: NC 000962'
	'637097107 MT2720 arsC arsenical resistance protein/arsenate reductase Mycobacterium tuberculosis CDC1551: NC 002755'
	'637140020 Mb2676 arsC PROBABLE ARSENIC-TRANSPORT INTEGRAL MEMBRANE PROTEIN ARSC Mycobacterium bovis AF2122/97: NC 002945'
	'637206872 SAV3756 ptpB1 low molecular weight protein tyrosine phosphatase Streptomyces avermitilis MA-4680: NC 003155'
	'637267953 SCO3700 SCO6835 heavy metal reductase Streptomyces coelicolor A3(2): NC 003888'
	'637271107 SCO6835 SCO6835 arsenate reductase Streptomyces coelicolor A3(2): NC 003888'
	'637575004 nfa24510 putative arsenate reductase Nocardia farcinica IFM 10152: NC 006361'
	'637578438 pnf2260 putative arsenate reductase Nocardia farcinica IFM 10152 plasmid pNF2: NC 006363'
	'637578439 pnf2270 putative arsenate reductase Nocardia farcinica IFM 10152 plasmid pNF2: NC 006363'
	'637578440 pnf2280 putative arsenate reductase Nocardia farcinica IFM 10152 plasmid pNF2: NC 006363'
	'637665825 jk2004 arsC putative arsenate reductase Corynebacterium jeikeium K411: NC 007164'
	'637685249 Tfu 1554 Low molecular weight phosphotyrosine protein phosphatase Thermobifida fusca YX: NC 007333'
	'637879656 Francci3 2325 protein tyrosine phosphatase Frankia sp. CcI3: NC 007777'
	'638033670 Mmcs 4520 transcriptional regulator ArsR family Mycobacterium sp. MCS: NC 008146'
	'638033671 Mmcs 4521 protein tyrosine phosphatase Mycobacterium sp. MCS: NC 008146'
	'638089952 RHA1 ro03369 probable arsenate reductase (glutaredoxin) Rhodococcus sp. RHA1: NC 008268'
	'638100068 FRAAL3366 FRAAL3366 Putative arsenate reductase (partial match) Frankia alni ACN14a: NC 008278'
	'639301231 NCgl0259 arsC2 protein-tyrosine-phosphatase Corynebacterium glutamicum ATCC 13032: NC 003450'
	'639302453 NCgl1454 arsC1 protein-tyrosine-phosphatase Corynebacterium glutamicum ATCC 13032: NC 003450'
	'639302454 NCgl1455 Cgl1512 protein-tyrosine-phosphatase Corynebacterium glutamicum ATCC 13032: NC 003450'
	'639314771 cg0319 arsX ARSENATE REDUCTASE Corynebacterium glutamicum ATCC 13032: NC 006958'
	'639316030 cg1706 arsC1 Low molecular weight phosphotyrosine protein phosphatase Corynebacterium glutamicum ATCC 13032: NC 006958'
	'639316031 cg1707 Cgl1512 Low molecular weight phosphotyrosine protein phosphatase Corynebacterium glutamicum ATCC 13032: NC 006958'
	'639688009 Arth 0213 arsC protein tyrosine phosphatase Arthrobacter sp. FB24 chromosome 1: NC 008541'
	'639688012 Arth 0216 protein tyrosine phosphatase Arthrobacter sp. FB24 chromosome 1: NC 008541'
	'639730584 Acel 1794 protein tyrosine phosphatase Acidothermus cellulolyticus 11B: NC 008578'
	'639734852 MAV 1496 Low molecular weight phosphotyrosine protein phosphatase Mycobacterium avium 104: NC 008595'
	'639734853 MAV 1497 Low molecular weight phosphotyrosine protein phosphatase Mycobacterium avium 104: NC 008595'
	'639739712 MSMEG 1171 arsC Low molecular weight phosphotyrosine protein phosphatase Mycobacterium smegmatis str. MC2 155: NC 008596'
	'639777408 Noca 2803 transcriptional regulator ArsR family Nocardioides sp. JS614: NC 008699'
	'639794298 Mkms 4607 transcriptional regulator ArsR family Mycobacterium sp. KMS: NC 008705'
	'639794299 Mkms 4608 protein tyrosine phosphatase Mycobacterium sp. KMS: NC 008705'
	'639802398 AAur 3630 arsC arsenate reductase Arthrobacter aurescens TC1: NC 008711'
	'639802399 AAur 3631 putative arsenate reductase Arthrobacter aurescens TC1: NC 008711'
	'639803309 AAur pTC20057 transcriptional regulator ArsR family Arthrobacter aurescens TC1 plasmid TC2: NC 008713'
	'639803310 AAur pTC20058 arsC Arsenate reductase Arthrobacter aurescens TC1 plasmid TC2: NC 008713'
	'639803313 AAur pTC20061 arsC arsenate reductase Arthrobacter aurescens TC1 plasmid TC2: NC 008713'
	'639803314 AAur pTC20062 arsC arsenate reductase Arthrobacter aurescens TC1 plasmid TC2: NC 008713'
	'639806696 Mvan 3220 protein tyrosine phosphatase Mycobacterium vanbaalenii PYR-1: NC 008726'
	'639806697 Mvan 3221 protein tyrosine phosphatase Mycobacterium vanbaalenii PYR-1: NC 008726'
	'639808567 Mvan 5093 transcriptional regulator ArsR family Mycobacterium vanbaalenii PYR-1: NC 008726'
	'639808568 Mvan 5094 protein tyrosine phosphatase Mycobacterium vanbaalenii PYR-1: NC 008726'
	'639831585 BCG 2670 arsC putative arsenic-transport integral membrane protein arsC Mycobacterium bovis BCG str. Pasteur 1173P2: NC 008769'
	'640056536 PBD2.136 putative arsenate reductase (ArsC) Rhodococcus erythropolis plasmid pBD2: NC 005073'
	'640056537 PBD2.137 arsC putative arsenate reductase (ArsC) Rhodococcus erythropolis plasmid pBD2: NC 005073'
	'640056539 PBD2.139 arsC putative arsenate reductase (ArsC) Rhodococcus erythropolis plasmid pBD2: NC 005073'
	'640138751 Mjls 1443 protein tyrosine phosphatase Mycobacterium sp. JLS: NC 009077'
	'640138752 Mjls 1444 protein tyrosine phosphatase Mycobacterium sp. JLS: NC 009077'
	'640142213 Mjls 4903 transcriptional regulator ArsR family Mycobacterium sp. JLS: NC 009077'
	'640142214 Mjls 4904 protein tyrosine phosphatase Mycobacterium sp. JLS: NC 009077'
	'640175821 SACE 5142 arsenical resistance protein/arsenate reductase Saccharopolyspora erythraea NRRL 2338: NC 009142'
	'640455861 Mflv 1656 protein tyrosine phosphatase Mycobacterium gilvum PYR-GCK: NC 009338'
	'640455864 Mflv 1659 protein tyrosine phosphatase Mycobacterium gilvum PYR-GCK: NC 009338'
	'640455865 Mflv 1660 transcriptional regulator ArsR family Mycobacterium gilvum PYR-GCK: NC 009338'
	'640457689 Mflv 3468 protein tyrosine phosphatase Mycobacterium gilvum PYR-GCK: NC 009338'
	'640461484 cgR 1571 arsC1 arsenate-mycothiol transferase Corynebacterium glutamicum R: NC 009342'
	'640461485 cgR 1572 Cgl1512 Protein-tyrosine-phosphatase Corynebacterium glutamicum R: NC 009342'
	'640472903 Strop 0634 low molecular weight phosphotyrosine protein phosphatase Salinispora tropica CNB-440: NC 009380'
	'640473715 Strop 1447 low molecular weight phosphotyrosine protein phosphatase Salinispora tropica CNB-440: NC 009380'
	'640540530 CMM 1218 CMS1869 arsenate-mycothiol transferase Clavibacter michiganensis subsp. michiganensis NCPPB 382: NC 009480'
	'640603414 MRA 2672 arsC arsenical resistance protein/arsenate reductase Mycobacterium tuberculosis H37Ra: NC 009525'
	'640607423 TBFG 12661 arsC arsenic-transport integral membrane protein arsC Mycobacterium tuberculosis F11: NC 009565'
	'640824148 Krad 0500 protein tyrosine phosphatase Kineococcus radiotolerans SRS30216: NC 009664'
	'641239493 Franean1 0566 protein tyrosine phosphatase Frankia sp. EAN1pec: NC 009921'
	'641580302 MAB 2568 Putative arsenate reductase or tyrosine phosphatase Mycobacterium abscessus chromosome Chromosome: NC 010397'
	'641582577 MAB 4842 Putative arsenate reductase ArsC Mycobacterium abscessus chromosome Chromosome: NC 010397'
	'641582579 MAB 4844c transcriptional regulator ArsR family Mycobacterium abscessus chromosome Chromosome: NC 010397'
	'641582599 MAB 4864 Putative arsenate reductase Mycobacterium abscessus chromosome Chromosome: NC 010397'
	'641672411 cu0032 cu0032 putative arsenate reductase Corynebacterium urealyticum DSM 7109: NC 010545'
	'641696054 SGR 1749 putative heavy metal reductase Streptomyces griseus subsp. griseus NBRC 13350: NC 010572'
	'641717329 MMAR 2055 arsC arsenic-transport integral membrane protein ArsC Mycobacterium marinum M: NC 010612'
	'641784186 MtubH 010100013295 arsC arsenic-transport integral membrane protein arsC Mycobacterium tuberculosis str. Haarlem unfinished sequence: NZ AASN01000040'
	'642574371 CMS 1869 CMS1869 putative protein phosphatase Clavibacter michiganensis subsp. sepedonicus: NC 010407'
	'642679864 BLD 0704 arsC1 Arsenate reductase Bifidobacterium longum DJO10A: NC 010816'
	'642680265 BLD 1094 arsC2 Arsenate reductase Bifidobacterium longum DJO10A: NC 010816'
	'643588621 Achl 0224 arsC Protein-tyrosine phosphatase low molecular weight Arthrobacter chlorophenolicus A6: NC 011886'
	'643693645 pREL1 0155 transcriptional regulator ArsR family Rhodococcus erythropolis PR4 plasmid pREL1: NC 007491'
	'643693646 pREL1 0156 arsC putative arsenate reductase Rhodococcus erythropolis PR4 plasmid pREL1: NC 007491'
	'643693650 pREL1 0160 arsC putative arsenate reductase Rhodococcus erythropolis PR4 plasmid pREL1: NC 007491'
	'643693652 pREL1 0162 arsC putative arsenate reductase Rhodococcus erythropolis PR4 plasmid pREL1: NC 007491'
	'643735493 JTY 2664 arsC putative arsenic-transport integral membrane protein Mycobacterium bovis BCG str. Tokyo 172: NC 012207'
	'643780114 RER 35190 arsC arsenate reductase Rhodococcus erythropolis PR4: NC 012490'
	'643866757 Bcav 2662 transcriptional regulator ArsR family Beutenbergia cavernae DSM 12333: NC 012669'
	'643866758 Bcav 2663 Protein-tyrosine phosphatase low molecular weight Beutenbergia cavernae DSM 12333: NC 012669'
	'644737266 CE0876 putative arsenate reductase Corynebacterium efficiens YS-314: NC 004369'
	'644737267 CE0877 putative arsenate reductase Corynebacterium efficiens YS-314: NC 004369'
	'644737268 CE0878 putative arsenate reductase Corynebacterium efficiens YS-314: NC 004369'
	'644737901 CE1501 putative reductase Corynebacterium efficiens YS-314: NC 004369'
	'644807000 Mlut 20630 protein-tyrosine-phosphatase Micrococcus luteus NCTC 2665: NC 012803'
	'644879053 TBMG 01328 arsC arsenite transporter ACR3 family/arsenate reductase Mycobacterium tuberculosis KZN 1435: NC 012943'
	'644958522 Caci 5424 Protein-tyrosine phosphatase low molecular weight Catenulispora acidiphila DSM 44928: NC 013131'
	'644961691 Caci 8606 Protein-tyrosine phosphatase low molecular weight Catenulispora acidiphila DSM 44928: NC 013131'
	'644961692 Caci 8607 Protein-tyrosine phosphatase low molecular weight Catenulispora acidiphila DSM 44928: NC 013131'
	'644999147 Bfae 31160 protein-tyrosine-phosphatase Brachybacterium faecium DSM 4810: NC 013172'
	'645003100 Jden 0366 Protein-tyrosine phosphatase low molecular weight Jonesia denitrificans DSM 20603: NC 013174'
	'645003101 Jden 0367 transcriptional regulator ArsR family Jonesia denitrificans DSM 20603: NC 013174'
	'645039253 Namu 0105 transcriptional regulator ArsR family Nakamurella multipartita DSM 44233: NC 013235'
	'645039254 Namu 0106 Protein-tyrosine phosphatase low molecular weight Nakamurella multipartita DSM 44233: NC 013235'
	'645121406 MtubK 010100014928 arsC arsenic-transport integral membrane protein arsC Mycobacterium tuberculosis KZN 605: NZ ABGN01000067'
	'646392318 Gbro 0790 Protein-tyrosine phosphatase low molecular weight Gordonia bronchialis DSM 43247: NC 013441'
	'646392319 Gbro 0791 Protein-tyrosine phosphatase low molecular weight Gordonia bronchialis DSM 43247: NC 013441'
	'646392320 Gbro 0792 Protein-tyrosine phosphatase low molecular weight Gordonia bronchialis DSM 43247: NC 013441'
	'646394147 Gbro 2681 Protein-tyrosine phosphatase low molecular weight Gordonia bronchialis DSM 43247: NC 013441'
	'646394148 Gbro 2682 Protein-tyrosine phosphatase low molecular weight Gordonia bronchialis DSM 43247: NC 013441'
	'646394149 Gbro 2683 Protein-tyrosine phosphatase low molecular weight Gordonia bronchialis DSM 43247: NC 013441'
	'646444770 Xcel 3344 transcriptional regulator ArsR family Xylanimonas cellulosilytica DSM 15894: NC 013530'
	'646455942 Sros 4498 arsenate reductase (ArsC) Streptosporangium roseum DSM 43021: NC 013595'
	'646490450 Kfla 3885 Protein-tyrosine phosphatase low molecular weight Kribbella flavida DSM 17836: NC 013729'
	'646501201 Cwoe 0588 Protein-tyrosine phosphatase low molecular weight Conexibacter woesei DSM 14684: NC 013739'
	'646520237 Gobs 4708 Protein-tyrosine phosphatase low molecular weight Geodermatophilus obscurus DSM 43160: NC 013757'
	'646520246 Gobs 4719 Protein-tyrosine phosphatase low molecular weight Geodermatophilus obscurus DSM 43160: NC 013757'
	'646520247 Gobs 4720 Protein-tyrosine phosphatase low molecular weight Geodermatophilus obscurus DSM 43160: NC 013757'
	'646520248 Gobs 4721 Protein-tyrosine phosphatase low molecular weight Geodermatophilus obscurus DSM 43160: NC 013757'
	'646582101 ROP 00170 putative arsenate reductase Rhodococcus opacus B4: NC 012522'
	'646582102 ROP 00180 arsC arsenate reductase Rhodococcus opacus B4: NC 012522'
	'646582103 ROP 00190 putative arsenate reductase Rhodococcus opacus B4: NC 012522'
	'646585107 ROP 29970 arsC arsenate reductase Rhodococcus opacus B4: NC 012522'
	'646608516 Sked 11640 protein-tyrosine-phosphatase Sanguibacter keddieii DSM 10542: NC 013521'
	'646608813 Sked 14650 protein-tyrosine-phosphatase Sanguibacter keddieii DSM 10542: NC 013521'
	'646608814 Sked 14660 protein-tyrosine-phosphatase Sanguibacter keddieii DSM 10542: NC 013521'
	'646653850 SCAB 23851 putative protein phosphatase Streptomyces scabiei 87.22: NC 013929'
	'646653851 SCAB 23861 putative protein phosphatase Streptomyces scabiei 87.22: NC 013929'
	'646655579 SCAB 41451 putative heavy metal reductase Streptomyces scabiei 87.22: NC 013929'
	'646677304 Snas 2810 transcriptional regulator ArsR family Stackebrandtia nassauensis DSM 44728 chromosome: NC 013947'
	'646677305 Snas 2811 Protein-tyrosine phosphatase low molecular weight Stackebrandtia nassauensis DSM 44728 chromosome: NC 013947'
	'646677909 Snas 3426 Protein-tyrosine phosphatase low molecular weight Stackebrandtia nassauensis DSM 44728 chromosome: NC 013947'
	'646677911 Snas 3428 transcriptional regulator ArsR family Stackebrandtia nassauensis DSM 44728 chromosome: NC 013947'
	'646679839 Snas 5378 transcriptional regulator ArsR family Stackebrandtia nassauensis DSM 44728 chromosome: NC 013947'
	'646679840 Snas 5379 Protein-tyrosine phosphatase low molecular weight Stackebrandtia nassauensis DSM 44728 chromosome: NC 013947'
	'646793258 Cfla 0387 Protein-tyrosine phosphatase low molecular weight Cellulomonas flavigena DSM 20109 chromosome: NC 014151'
	'646793259 Cfla 0388 transcriptional regulator ArsR family Cellulomonas flavigena DSM 20109 chromosome: NC 014151'
	'646796527 Cfla 3653 transcriptional regulator ArsR family Cellulomonas flavigena DSM 20109 chromosome: NC 014151'
	'646796528 Cfla 3654 Protein-tyrosine phosphatase low molecular weight Cellulomonas flavigena DSM 20109 chromosome: NC 014151'
	'646805051 Tpau 2232 Protein-tyrosine phosphatase low molecular weight Tsukamurella paurometabola DSM 20162 chromosome: NC 014158'
	'646840577 Ndas 4499 Protein-tyrosine phosphatase low molecular weight Nocardiopsis dassonvillei subsp. dassonvillei DSM 43111 chromosome: NC 014210'
	'646973089 SBI 03981 low molecular weight protein tyrosine phosphatase Streptomyces bingchenggensis BCW-1: CP002047'
	'648074422 AMED 0758 arsC putative heavy metal reductase Amycolatopsis mediterranei U32 chromosome: NC 014318'
	'648076966 AMED 3321 ArsR family transcriptional regulator Amycolatopsis mediterranei U32 chromosome: NC 014318'
	'648138359 Micau 3795 transcriptional regulator ArsR family Micromonospora aurantiaca ATCC 27029 chromosome: NC 014391'
	'648138361 Micau 3797 protein-tyrosine phosphatase low molecular weight Micromonospora aurantiaca ATCC 27029 chromosome: NC 014391'
	'648750459 StrviDRAFT 1537 Protein-tyrosine phosphatase low molecular weight Streptomyces violaceusniger Tu 4113 ctg00136: NZ AEDI01000005'
	'649665783 AARI 31960 arsC arsenate reductase Arthrobacter arilaitensis Re117 chromosome: NC 014550'
	'649734223 BBMN68 711 arsC1 arsc1 Bifidobacterium longum subsp. longum BBMN68 chromosome: NC 014656'
	'649739350 REQ 04580 arsC arsenate reductase arsc Rhodococcus equi 103S: NC 014659'
	'649753612 FraEuI1c 6568 protein-tyrosine phosphatase low molecular weight Frankia sp. EuI1c chromosome: NC 014666'
	'649804782 Mspyr1 53720 protein-tyrosine-phosphatase Mycobacterium sp. Spyr1 plasmid pMSPYR101: NC 014811'
	'649804783 Mspyr1 53730 protein-tyrosine-phosphatase Mycobacterium sp. Spyr1 plasmid pMSPYR101: NC 014811'
	'649807697 Mspyr1 28050 protein-tyrosine-phosphatase Mycobacterium sp. Spyr1 chromosome: NC 014814'
	'649814756 ML5 4619 protein-tyrosine phosphatase low molecular weight Micromonospora sp. L5 chromosome: NC 014815'
	'649814758 ML5 4621 transcriptional regulator ArsR family Micromonospora sp. L5 chromosome: NC 014815'
	'649830135 Intca 2084 Protein-tyrosine phosphatase low molecular weight Intrasporangium calvum DSM 43043 chromosome: NC 014830'
	'649940191 BLIF 0685 arsenate reductase Bifidobacterium longum subsp. infantis 157F: NC 015052'
	'649952039 BLLJ 0657 arsenate reductase Bifidobacterium longum subsp. longum JCM 1217: NC 015067'
	'650467684 Asphe3 30920 protein-tyrosine-phosphatase Arthrobacter phenanthrenivorans Sphe3: CP002379'
	'650467687 Asphe3 30950 arsC protein-tyrosine-phosphatase Arthrobacter phenanthrenivorans Sphe3: CP002379'
	'650467688 Asphe3 30960 transcriptional regulator ArsR family Arthrobacter phenanthrenivorans Sphe3: CP002379'
	'650728746 MTES 0028 protein-tyrosine-phosphatase Microbacterium testaceum StLB037: NC 015125'
	'650817266 VAB18032 19040 low molecular weight phosphotyrosine protein phosphatase Verrucosispora maris AB-18-032 chromosome: NC 015434'
	'650864613 AS9A 1127 protein ArsC Amycolicicoccus subflavus DQS3-9A1 chromosome: NC 015564'
	'650865493 AS9A 1997 putative arsenate reductase Amycolicicoccus subflavus DQS3-9A1 chromosome: NC 015564'
	'650865494 AS9A 1998 transcriptional regulator ArsR family Amycolicicoccus subflavus DQS3-9A1 chromosome: NC 015564'
	'650914138 MLP 26890 putative arsenate reductase Microlunatus phosphovorus NM-1: NC 015635'
	'650915186 MLP 37350 arsR/arsC putative transcriptional regulator/arsenate reductase Microlunatus phosphovorus NM-1: NC 015635'
	'650915187 MLP 37360 arsC arsenate reductase Microlunatus phosphovorus NM-1: NC 015635'
	'650915207 MLP 37560 putative arsenate reductase Microlunatus phosphovorus NM-1: NC 015635'
	'650933081 CRES 1295 arsC arsenate reductase Corynebacterium resistens DSM 45100 chromosome: NC 015673'
	'651040008 MCAN 26891 arsC putative arsenic-transport integral membrane protein ARSC Mycobacterium canettii CIPT 140010059: NC 015848'
	'651085331 CCDC5079 2438 arsC arsenic-transport integral membrane protein ArsC Mycobacterium tuberculosis CCDC5079: CP001641'
	'651088996 CCDC5180 2408 arsC arsenic-transport integral membrane protein ArsC Mycobacterium tuberculosis CCDC5180: CP001642'
	'651152251 Psed 0069 transcriptional regulator ArsR family Pseudonocardia dioxanivorans CB1190: CP002593'
	'651154548 Psed 2407 protein tyrosine phosphatase Pseudonocardia dioxanivorans CB1190: CP002593'
;
end;
begin trees;
	tree tree_1 = [&R] ((((((((((((((('2511552305 TBSG 01339 arsC arsenate reductase Mycobacterium tuberculosis KZN 4207 (DS) : NC 016768':0.0,(((((('643735493 JTY 2664 arsC putative arsenic-transport integral membrane protein Mycobacterium bovis BCG str. Tokyo 172: NC 012207':0.0,'639831585 BCG 2670 arsC putative arsenic-transport integral membrane protein arsC Mycobacterium bovis BCG str. Pasteur 1…
end;
begin figtree;
	set appearance.backgroundColorAttribute="Default";
	set appearance.backgroundColour=#ffffff;
	set appearance.branchColorAttribute="User selection";
	set appearance.branchColorGradient=false;
	set appearance.branchLineWidth=1.0;
	set appearance.branchMinLineWidth=0.0;
	set appearance.branchWidthAttribute="Fixed";
	set appearance.foregroundColour=#000000;
	set appearance.hilightingGradient=false;
	set appearance.selectionColour=#2d3680;
	set branchLabels.colorAttribute="User selection";
	set branchLabels.displayAttribute="Branch times";
	set branchLabels.fontName="sansserif";
	set branchLabels.fontSize=8;
	set branchLabels.fontStyle=0;
	set branchLabels.isShown=false;
	set branchLabels.significantDigits=4;
	set colour.scheme.boot="boot:InterpolatingContinuous{{true,false,0.7,0.9},#-16777216,#-16777216,#-65536}";
	set layout.expansion=0;
	set layout.layoutType="POLAR";
	set layout.zoom=0;
	set legend.attribute=null;
	set legend.fontSize=10.0;
	set legend.isShown=false;
	set legend.significantDigits=4;
	set nodeBars.barWidth=4.0;
	set nodeBars.displayAttribute=null;
	set nodeBars.isShown=false;
	set nodeLabels.colorAttribute="User selection";
	set nodeLabels.displayAttribute="Node ages";
	set nodeLabels.fontName="sansserif";
	set nodeLabels.fontSize=8;
	set nodeLabels.fontStyle=0;
	set nodeLabels.isShown=false;
	set nodeLabels.significantDigits=4;
	set nodeShapeExternal.colourAttribute=null;
	set nodeShapeExternal.isShown=false;
	set nodeShapeExternal.minSize=10.0;
	set nodeShapeExternal.scaleType=Width;
	set nodeShapeExternal.shapeType=Circle;
	set nodeShapeExternal.size=4.0;
	set nodeShapeExternal.sizeAttribute=null;
	set nodeShapeInternal.colourAttribute="boot";
	set nodeShapeInternal.isShown=true;
	set nodeShapeInternal.minSize=10.0;
	set nodeShapeInternal.scaleType=Width;
	set nodeShapeInternal.shapeType=Circle;
	set nodeShapeInternal.size=5.0;
	set nodeShapeInternal.sizeAttribute="boot";
	set polarLayout.alignTipLabels=true;
	set polarLayout.angularRange=0;
	set polarLayout.rootAngle=0;
	set polarLayout.rootLength=100;
	set polarLayout.showRoot=true;
	set radialLayout.spread=0.0;
	set rectilinearLayout.alignTipLabels=false;
	set rectilinearLayout.curvature=0;
	set rectilinearLayout.rootLength=100;
	set scale.offsetAge=0.0;
	set scale.rootAge=1.0;
	set scale.scaleFactor=1.0;
	set scale.scaleRoot=false;
	set scaleAxis.automaticScale=true;
	set scaleAxis.fontSize=8.0;
	set scaleAxis.isShown=false;
	set scaleAxis.lineWidth=1.0;
	set scaleAxis.majorTicks=1.0;
	set scaleAxis.minorTicks=0.5;
	set scaleAxis.origin=0.0;
	set scaleAxis.reverseAxis=false;
	set scaleAxis.showGrid=true;
	set scaleBar.automaticScale=true;
	set scaleBar.fontSize=10.0;
	set scaleBar.isShown=true;
	set scaleBar.lineWidth=1.0;
	set scaleBar.scaleRange=0.0;
	set tipLabels.colorAttribute="User selection";
	set tipLabels.displayAttribute="Names";
	set tipLabels.fontName="sansserif";
	set tipLabels.fontSize=8;
	set tipLabels.fontStyle=0;
	set tipLabels.isShown=false;
	set tipLabels.significantDigits=4;
	set trees.order=false;
	set trees.orderType="increasing";
	set trees.rooting=false;
	set trees.rootingType="User Selection";
	set trees.transform=false;
	set trees.transformType="cladogram";
end;
